# Supplementary material for: Characteristics and Absorption Rate of Whey Protein Hydrolysates Prepared Using Flavourzyme after Treatment with Alcalase and Protamex
Source: Molecules. 2023 Dec 6;28(24):7969. doi: 10.3390/molecules28247969 (PMC10745520; doi:10.3390/molecules28247969)
Supplement: Supplementary file 1 [file molecules-28-07969-s001.zip]

Archive with 1 entries (1 files):
- molecules-2695435-supplementary.pdf
